# Supplementary material for: Molecular Mechanisms of Biofilm Formation in Helicobacter pylori
Source: Antibiotics (Basel). 2024 Oct 16;13(10):976. doi: 10.3390/antibiotics13100976 (PMC11504965; doi:10.3390/antibiotics13100976)
Supplement: Supplementary file 1 [file antibiotics-13-00976-s001.zip]

Archive with 1 entries (1 files):
- antibiotics-3210630-supplementary.pdf
